# Supplementary material for: The high toxicity of DSB-clusters modelling high-LET-DNA damage derives from inhibition of c-NHEJ and promotion of alt-EJ and SSA despite increases in HR
Source: Front Cell Dev Biol. 2022 Oct 3;10:1016951. doi: 10.3389/fcell.2022.1016951 (PMC9574094; doi:10.3389/fcell.2022.1016951)
Supplement: Supplementary file 1 [file Table2.XLSX]

## Sheet: Figure 2E, EdU-,G1
			Figure 2E-EdU-, G1
			1xS.D					2xS.D					2xS.R					4xS.R
		Time, h	untr		DNAPKcsi			untr		DNAPKcsi			untr		DNAPKcsi			untr		DNAPKcsi
		12h	9.12	0.41	9.88	0.91		9.245	0.825	9.615	1.445		10.18	1.28	10.34	1.12		8.925	2.665	10.58	3.8
		24h	2.875	0.635	4.34	1.55		3.18	0.79	5.18	2.03		3.095	1.075	5.18	2.35		2.725	0.275	4.4	1.44
		48h	2.305	0.325	3.365	0.575		2.455	0.125	3.76	0.85		2.44	0.24	3.975	1.025		2.53	0.11	3.275	0.795
		72h	2.57	0.38	3.095	0.705		2.495	0.275	3.305	0.565		2.065	0.125	2.695	0.845		2.735	0.275	3.515	0.785
		96h	1.515	0.645	2.12	0.26		1.71	0.35	2.29	0.37		1.25	0.41	2.335	0.545		2.425	0.225	2.94	0.52
		12h	1xS.D, untr vs DNAPKcsi				12h	2xS.D, untr vs DNAPKcsi				12h	2xS.R, untr vs DNAPKcsi				12h	4xS.R, untr vs DNAPKcsi
			Difference	0.76				Difference	0.37				Difference	0.16				Difference	1.655
			StdErr	0.576				StdErr	0.961				StdErr	0.982				StdErr	2.68
			t-statistic	1.319				t-statistic	0.385				t-statistic	0.163				t-statistic	0.618
			DF	4				DF	4				DF	4				DF	4
			Sign.Level	P = 0.2577				Sign.Level	P = 0.7197				Sign.Level	P = 0.8785				Sign.Level	P = 0.5703
		24h	1xS.D, untr vs DNAPKcsi				24h	2xS.D, untr vs DNAPKcsi				24h	2xS.R, untr vs DNAPKcsi				24h	4xS.R, untr vs DNAPKcsi
			Difference	1.465				Difference	2				Difference	2.085				Difference	1.675
			StdErr	0.967				StdErr	1.258				StdErr	1.492				StdErr	0.846
			t-statistic	1.515				t-statistic	1.59				t-statistic	1.397				t-statistic	1.979
			DF	4				DF	4				DF	4				DF	4
			Sign.Level	P = 0.2044				Sign.Level	P = 0.1870				Sign.Level	P = 0.2348				Sign.Level	P = 0.1189
		48h	1xS.D, untr vs DNAPKcsi				48h	2xS.D, untr vs DNAPKcsi				48h	2xS.R, untr vs DNAPKcsi				48h	4xS.R, untr vs DNAPKcsi
			Difference	1.06				Difference	1.305				Difference	1.535				Difference	0.745
			StdErr	0.381				StdErr	0.496				StdErr	0.608				StdErr	0.463
			t-statistic	2.78				t-statistic	2.631				t-statistic	2.526				t-statistic	1.608
			DF	4				DF	4				DF	4				DF	4
			Sign.Level	P = 0.0498				Sign.Level	P = 0.0581				Sign.Level	P = 0.0650				Sign.Level	P = 0.1832
		72h	1xS.D, untr vs DNAPKcsi				72h	2xS.D, untr vs DNAPKcsi				72h	2xS.R, untr vs DNAPKcsi				72h	4xS.R, untr vs DNAPKcsi
			Difference	0.525				Difference	0.81				Difference	0.63				Difference	0.78
			StdErr	0.462				StdErr	0.363				StdErr	0.493				StdErr	0.48
			t-statistic	1.135				t-statistic	2.233				t-statistic	1.277				t-statistic	1.624
			DF	4				DF	4				DF	4				DF	4
			Sign.Level	P = 0.3196				Sign.Level	P = 0.0893				Sign.Level	P = 0.2706				Sign.Level	P = 0.1796
		96h	1xS.D, untr vs DNAPKcsi				96h	2xS.D, untr vs DNAPKcsi				96h	2xS.R, untr vs DNAPKcsi				96h	4xS.R, untr vs DNAPKcsi
			Difference	0.605				Difference	0.58				Difference	1.085				Difference	0.515
			StdErr	0.402				StdErr	0.294				StdErr	0.394				StdErr	0.327
			t-statistic	1.507				t-statistic	1.972				t-statistic	2.756				t-statistic	1.574
			DF	4				DF	4				DF	4				DF	4
			Sign.Level	P = 0.2063				Sign.Level	P = 0.1198				Sign.Level	P = 0.0511				Sign.Level	P = 0.1905

## Sheet: Figure 2E, EdU-, G2
			Figure 2E-EdU-, G2
			1xS.D					2xS.D					2xS.R					4xS.R
		Time, h	untr		DNAPKcsi			untr		DNAPKcsi			untr		DNAPKcsi			untr		DNAPKcsi
		12h	14.8	1.15	14.405	1.875		15.33	1.31	13.99	2.32		16.95	1.92	16.69	2.18		16.38	2	17.705	3.015
		24h	9.225	1.195	10.51	1.38		9.425	1.975	11.54	2.67		9.575	2.145	12.605	2.395		14.27	0.92	13.585	1.115
		48h	7.65	0.39	10.595	1.185		8.915	0.385	11.55	1.43		9.21	0.79	11.765	2.295		13.995	0.915	13.35	0.18
		72h	7.26	0.7	9.8	1.4		7.655	0.175	9.85	1.56		7.915	1.245	8.05	1.87		13.58	1.72	12.92	0.78
		96h	3.615	0.895	7.86	1.85		4.65	0.79	8.12	1.16		5.44	3.13	8.15	2.53		13.16	0.65	12.62	0.02
		12h	1xS.D, untr vs DNAPKcsi				12h	2xS.D, untr vs DNAPKcsi				12h	2xS.R, untr vs DNAPKcsi				12h	4xS.R, untr vs DNAPKcsi
			Difference	-0.395				Difference	-1.34				Difference	-0.26				Difference	1.325
			StdErr	1.27				StdErr	1.511				StdErr	1.677				StdErr	2.089
			t-statistic	-0.311				t-statistic	-0.887				t-statistic	-0.155				t-statistic	0.634
			DF	4				DF	5				DF	4				DF	4
			Sign.Level	P = 0.7713				Sign.Level	P = 0.4159				Sign.Level	P = 0.8843				Sign.Level	P = 0.5603
		24h	1xS.D, untr vs DNAPKcsi				24h	2xS.D, untr vs DNAPKcsi				24h	2xS.R, untr vs DNAPKcsi				24h	4xS.R, untr vs DNAPKcsi
			Difference	1.285				Difference	2.115				Difference	3.03				Difference	-0.685
			StdErr	1.054				StdErr	1.917				StdErr	1.856				StdErr	0.835
			t-statistic	1.219				t-statistic	1.103				t-statistic	1.632				t-statistic	-0.821
			DF	4				DF	4				DF	4				DF	4
			Sign.Level	P = 0.2897				Sign.Level	P = 0.3319				Sign.Level	P = 0.1779				Sign.Level	P = 0.4579
		48h	1xS.D, untr vs DNAPKcsi				48h	2xS.D, untr vs DNAPKcsi				48h	2xS.R, untr vs DNAPKcsi				48h	4xS.R, untr vs DNAPKcsi
			Difference	2.945				Difference	2.635				Difference	2.555				Difference	-0.645
			StdErr	0.72				StdErr	0.855				StdErr	1.401				StdErr	0.538
			t-statistic	4.089				t-statistic	3.082				t-statistic	1.823				t-statistic	-1.198
			DF	4				DF	4				DF	4				DF	4
			Sign.Level	P = 0.0150				Sign.Level	P = 0.0369				Sign.Level	P = 0.1423				Sign.Level	P = 0.2970
		72h	1xS.D, untr vs DNAPKcsi				72h	2xS.D, untr vs DNAPKcsi				72h	2xS.R, untr vs DNAPKcsi				72h	4xS.R, untr vs DNAPKcsi
			Difference	2.54				Difference	2.195				Difference	0.135				Difference	-0.66
			StdErr	0.904				StdErr	0.792				StdErr	1.297				StdErr	1.09
			t-statistic	2.811				t-statistic	2.773				t-statistic	0.104				t-statistic	-0.605
			DF	4				DF	4				DF	4				DF	4
			Sign.Level	P = 0.0483				Sign.Level	P = 0.0500				Sign.Level	P = 0.9221				Sign.Level	P = 0.5776
		96h	1xS.D, untr vs DNAPKcsi				96h	2xS.D, untr vs DNAPKcsi				96h	2xS.R, untr vs DNAPKcsi				96h	4xS.R, untr vs DNAPKcsi
			Difference	4.245				Difference	3.47				Difference	2.71				Difference	-0.54
			StdErr	1.177				StdErr	0.81				StdErr	2.324				StdErr	0.375
			t-statistic	3.607				t-statistic	4.282				t-statistic	1.166				t-statistic	-1.438
			DF	5				DF	4				DF	4				DF	4
			Sign.Level	P = 0.0154				Sign.Level	P = 0.0128				Sign.Level	P = 0.3083				Sign.Level	P = 0.2237
