# Supplementary material for: The high toxicity of DSB-clusters modelling high-LET-DNA damage derives from inhibition of c-NHEJ and promotion of alt-EJ and SSA despite increases in HR
Source: Front Cell Dev Biol. 2022 Oct 3;10:1016951. doi: 10.3389/fcell.2022.1016951 (PMC9574094; doi:10.3389/fcell.2022.1016951)
Supplement: Supplementary file 2 [file Table3.XLSX]

## Sheet: Figure 3B
		Summary data										One-Way ANOVA							Tukey HSD Post-hoc Test...
		Figure 3B, Rad51 foci										G2-24h							G2-24h
		G2	1xS.D		2xS.D		2xS.R		4xS.R			Source of Variation	Sum of Squares	d.f.	Variance	F	p		1xS.D vs 2xS.D: Diff=1.7400, 95%CI=-2.3327 to 5.8127, p=0.5502
		24h	1.56	1.14	3.3	1.52	4.59	2.2	6.39	1.12		Between Groups	37.4922	3	12.4974	5.1512	0.0284		1xS.D vs 2xS.R: Diff=3.0300, 95%CI=-1.0427 to 7.1027, p=0.1582
		48h	0.4	0.43	1.27	1.01	2.84	1.07	3.61	1.66		Within Groups	19.4088	8	2.4261				1xS.D vs 4xS.R: Diff=4.8300, 95%CI=0.7573 to 8.9027, p=0.0219
		72h	0.21	0.2	0.27	0.2	1	1.09	2.12	1		Total	56.901	11					2xS.D vs 2xS.R: Diff=1.2900, 95%CI=-2.7827 to 5.3627, p=0.7462
		96h	0.08	0.19	0.14	0.22	0.2	0.66	0.71	0.45									2xS.D vs 4xS.R: Diff=3.0900, 95%CI=-0.9827 to 7.1627, p=0.1482
																			2xS.R vs 4xS.R: Diff=1.8000, 95%CI=-2.2727 to 5.8727, p=0.5246
												One-Way ANOVA							Tukey HSD Post-hoc Test...
												G2-48h							G2-48h
												Source of Variation	Sum of Squares	d.f.	Variance	F	p		1xS.D vs 2xS.D: Diff=0.8700, 95%CI=-2.0840 to 3.8240, p=0.7836
												Between Groups	19.161	3	6.387	5.004	0.0305		1xS.D vs 2xS.R: Diff=2.4400, 95%CI=-0.5140 to 5.3940, p=0.1097
												Within Groups	10.211	8	1.2764				1xS.D vs 4xS.R: Diff=3.2100, 95%CI=0.2560 to 6.1640, p=0.0339
												Total	29.372	11					2xS.D vs 2xS.R: Diff=1.5700, 95%CI=-1.3840 to 4.5240, p=0.3821
																			2xS.D vs 4xS.R: Diff=2.3400, 95%CI=-0.6140 to 5.2940, p=0.1277
																			2xS.R vs 4xS.R: Diff=0.7700, 95%CI=-2.1840 to 3.7240, p=0.8368
												One-Way ANOVA							Tukey HSD Post-hoc Test...
												G2-72h							G2-72h
												Source of Variation	Sum of Squares	d.f.	Variance	F	p		1xS.D vs 2xS.D: Diff=0.0600, 95%CI=-1.9391 to 2.0591, p=0.9997
												Between Groups	8.4881	3	2.8294	4.5996	0.0324		1xS.D vs 2xS.R: Diff=0.7900, 95%CI=-1.2091 to 2.7891, p=0.6228
												Within Groups	5.5362	8	0.6151				1xS.D vs 4xS.R: Diff=1.9100, 95%CI=0.0400 to 3.7800, p=0.0452
												Total	14.0243	11					2xS.D vs 2xS.R: Diff=0.7300, 95%CI=-1.2691 to 2.7291, p=0.6759
																			2xS.D vs 4xS.R: Diff=1.8500, 95%CI=-0.0200 to 3.7200, p=0.0526
																			2xS.R vs 4xS.R: Diff=1.1200, 95%CI=-0.7500 to 2.9900, p=0.3048
												One-Way ANOVA							Tukey HSD Post-hoc Test...
												G2-96h							G2-96h
												Source of Variation	Sum of Squares	d.f.	Variance	F	p		1xS.D vs 2xS.D: Diff=0.0600, 95%CI=-1.0306 to 1.1506, p=0.9980
												Between Groups	0.9213	3	0.3071	1.6775	0.2405		1xS.D vs 2xS.R: Diff=0.1200, 95%CI=-0.9706 to 1.2106, p=0.9852
												Within Groups	1.6477	8	0.1831				1xS.D vs 4xS.R: Diff=0.6300, 95%CI=-0.3902 to 1.6502, p=0.2826
												Total	2.569	11					2xS.D vs 2xS.R: Diff=0.0600, 95%CI=-1.0306 to 1.1506, p=0.9980
																			2xS.D vs 4xS.R: Diff=0.5700, 95%CI=-0.4502 to 1.5902, p=0.3574
																			2xS.R vs 4xS.R: Diff=0.5100, 95%CI=-0.5102 to 1.5302, p=0.4446
