# Supplementary material for: The high toxicity of DSB-clusters modelling high-LET-DNA damage derives from inhibition of c-NHEJ and promotion of alt-EJ and SSA despite increases in HR
Source: Front Cell Dev Biol. 2022 Oct 3;10:1016951. doi: 10.3389/fcell.2022.1016951 (PMC9574094; doi:10.3389/fcell.2022.1016951)
Supplement: Supplementary file 3 [file Table6.XLSX]

## Sheet: Figure5B, Total
		Summary data										One-Way ANOVA							Tukey HSD Post-hoc Test...
			Figure5B-total									24h							24h
			1xS.D		2xS.D		2xS.R		4xS.R			Source of Variation	Sum of Squares	d.f.	Variance	F	p		1xS.D vs 2xS.D: Diff=5.0000, 95%CI=1.9340 to 8.0660, p=0.0035
		24h	0	0	5	1.5	12.6	1.5	9.4	1		Between Groups	269.61	3	89.87	65.36	1e-05		1xS.D vs 2xS.R: Diff=12.6000, 95%CI=9.5340 to 15.6660, p<0.0001
		30h	0	0	6.25	3	7.7	3	8.05	5		Within Groups	11	8	1.375				1xS.D vs 4xS.R: Diff=9.4000, 95%CI=6.3340 to 12.4660, p<0.0001
		48h	0	0	6.8	1	8.8	2	8.5	2		Total	280.61	11					2xS.D vs 2xS.R: Diff=7.6000, 95%CI=4.5340 to 10.6660, p=0.0002
																			2xS.D vs 4xS.R: Diff=4.4000, 95%CI=1.3340 to 7.4660, p=0.0076
																			2xS.R vs 4xS.R: Diff=-3.2000, 95%CI=-6.2660 to -0.1340, p=0.0411
												One-Way ANOVA							Tukey HSD Post-hoc Test...
												30h							30h
												Source of Variation	Sum of Squares	d.f.	Variance	F	p		1xS.D vs 2xS.D: Diff=6.2500, 95%CI=-2.3229 to 14.8229, p=0.1689
												Between Groups	126.465	3	42.155	3.9214	0.0543		1xS.D vs 2xS.R: Diff=7.7000, 95%CI=-0.8729 to 16.2729, p=0.0792
												Within Groups	86	8	10.75				1xS.D vs 4xS.R: Diff=8.0500, 95%CI=-0.5229 to 16.6229, p=0.0659
												Total	212.465	11					2xS.D vs 2xS.R: Diff=1.4500, 95%CI=-7.1229 to 10.0229, p=0.9462
																			2xS.D vs 4xS.R: Diff=1.8000, 95%CI=-6.7729 to 10.3729, p=0.9046
																			2xS.R vs 4xS.R: Diff=0.3500, 95%CI=-8.2229 to 8.9229, p=0.9990
												One-Way ANOVA							Tukey HSD Post-hoc Test...
												48h							48h
												Source of Variation	Sum of Squares	d.f.	Variance	F	p		1xS.D vs 2xS.D: Diff=6.8000, 95%CI=2.8779 to 10.7221, p=0.0024
												Between Groups	152.183	3	50.7275	2.25	0.0003		1xS.D vs 2xS.R: Diff=8.8000, 95%CI=4.8779 to 12.7221, p=0.0004
												Within Groups	18	8	2.25				1xS.D vs 4xS.R: Diff=8.5000, 95%CI=4.5779 to 12.4221, p=0.0005
												Total	170.183	11					2xS.D vs 2xS.R: Diff=2.0000, 95%CI=-1.9221 to 5.9221, p=0.4141
																			2xS.D vs 4xS.R: Diff=1.7000, 95%CI=-2.2221 to 5.6221, p=0.5394
																			2xS.R vs 4xS.R: Diff=-0.3000, 95%CI=-4.2221 to 3.6221, p=0.9943

## Sheet: Figure5B, Chromatid
		Summary data										One-Way ANOVA							Tukey HSD Post-hoc Test...
			Figure5B-chromatid									24h							24h
			1xS.D		2xS.D		2xS.R		4xS.R			Source of Variation	Sum of Squares	d.f.	Variance	F	p		1xS.D vs 2xS.D: Diff=4.0000, 95%CI=1.0854 to 6.9146, p=0.0099
		24h	0	0	4	1	8.1	1.9	8.4	0.6		Between Groups	141.322	3	47.1075	37.9135	0.0001		1xS.D vs 2xS.R: Diff=8.1000, 95%CI=5.1854 to 11.0146, p<0.0001
		30h	0	0	3	1.25	4	2.7	5	3		Within Groups	9.94	8	1.2425				1xS.D vs 4xS.R: Diff=8.4000, 95%CI=5.4854 to 11.3146, p<0.0001
		48h	0	0	1	0	1.8	1	2	0.5		Total	151.262	11					2xS.D vs 2xS.R: Diff=4.1000, 95%CI=1.1854 to 7.0146, p=0.0086
																			2xS.D vs 4xS.R: Diff=4.4000, 95%CI=1.4854 to 7.3146, p=0.0057
																			2xS.R vs 4xS.R: Diff=0.3000, 95%CI=-2.6146 to 3.2146, p=0.9867
												One-Way ANOVA							Tukey HSD Post-hoc Test...
												30h							30h
												Source of Variation	Sum of Squares	d.f.	Variance	F	p		1xS.D vs 2xS.D: Diff=3.0000, 95%CI=-2.5239 to 8.5239, p=0.3656
												Between Groups	42	3	14	3.1368	0.0871		1xS.D vs 2xS.R: Diff=4.0000, 95%CI=-1.5239 to 9.5239, p=0.1726
												Within Groups	35.705	8	4.4631				1xS.D vs 4xS.R: Diff=5.0000, 95%CI=-0.5239 to 10.5239, p=0.0768
												Total	77.705	11					2xS.D vs 2xS.R: Diff=1.0000, 95%CI=-4.5239 to 6.5239, p=0.9354
																			2xS.D vs 4xS.R: Diff=2.0000, 95%CI=-3.5239 to 7.5239, p=0.6663
																			2xS.R vs 4xS.R: Diff=1.0000, 95%CI=-4.5239 to 6.5239, p=0.9354
												One-Way ANOVA							Tukey HSD Post-hoc Test...
												48h							48h
												Source of Variation	Sum of Squares	d.f.	Variance	F	p		1xS.D vs 2xS.D: Diff=1.0000, 95%CI=-0.4617 to 2.4617, p=0.2053
												Between Groups	7.44	3	2.48	7.936	0.0088		1xS.D vs 2xS.R: Diff=1.8000, 95%CI=0.3383 to 3.2617, p=0.0180
												Within Groups	2.5	8	0.3125				1xS.D vs 4xS.R: Diff=2.0000, 95%CI=0.5383 to 3.4617, p=0.0101
												Total	9.94	11					2xS.D vs 2xS.R: Diff=0.8000, 95%CI=-0.6617 to 2.2617, p=0.3597
																			2xS.D vs 4xS.R: Diff=1.0000, 95%CI=-0.4617 to 2.4617, p=0.2053
																			2xS.R vs 4xS.R: Diff=0.2000, 95%CI=-1.2617 to 1.6617, p=0.9701

## Sheet: Figure5B, Chromosome
		Summary data										One-Way ANOVA							Tukey HSD Post-hoc Test...
			Figure5B-chromosome									24h							24h
			1xS.D		2xS.D		2xS.R		4xS.R			Source of Variation	Sum of Squares	d.f.	Variance	F	p		1xS.D vs 2xS.D: Diff=1.0000, 95%CI=-1.0126 to 3.0126, p=0.4343
		24h	0	0	1	0.5	2.6	1.4	1	0.4		Between Groups	10.41	3	3.47	5.8565	0.0204		1xS.D vs 2xS.R: Diff=2.6000, 95%CI=0.5874 to 4.6126, p=0.0139
		30h	0	0	3.25	1.75	3.7	0.3	3.05	2		Within Groups	4.74	8	0.5925				1xS.D vs 4xS.R: Diff=1.0000, 95%CI=-1.0126 to 3.0126, p=0.4343
		48h	0	0	5.8	1	7	1	6.5	1.5		Total	15.15	11					2xS.D vs 2xS.R: Diff=1.6000, 95%CI=-0.4126 to 3.6126, p=0.1261
																			2xS.D vs 4xS.R: Diff=0.0000, 95%CI=-2.0126 to 2.0126, p=NaN
																			2xS.R vs 4xS.R: Diff=-1.6000, 95%CI=-3.6126 to 0.4126, p=0.1261
												One-Way ANOVA							Tukey HSD Post-hoc Test...
												30h							30h
												Source of Variation	Sum of Squares	d.f.	Variance	F	p		1xS.D vs 2xS.D: Diff=3.2500, 95%CI=-0.2464 to 6.7464, p=0.0687
												Between Groups	25.665	3	8.555	4.7843	0.0341		1xS.D vs 2xS.R: Diff=3.7000, 95%CI=0.2036 to 7.1964, p=0.0385
												Within Groups	14.305	8	1.7881				1xS.D vs 4xS.R: Diff=3.0500, 95%CI=-0.4464 to 6.5464, p=0.0890
												Total	39.97	11					2xS.D vs 2xS.R: Diff=0.4500, 95%CI=-3.0464 to 3.9464, p=0.9748
																			2xS.D vs 4xS.R: Diff=-0.2000, 95%CI=-3.6964 to 3.2964, p=0.9974
																			2xS.R vs 4xS.R: Diff=-0.6500, 95%CI=-4.1464 to 2.8464, p=0.9307
												One-Way ANOVA							Tukey HSD Post-hoc Test...
												48h							48h
												Source of Variation	Sum of Squares	d.f.	Variance	F	p		1xS.D vs 2xS.D: Diff=5.8000, 95%CI=3.1048 to 8.4952, p=0.0005
												Between Groups	95.3025	3	31.7675	29.8988	0.0001		1xS.D vs 2xS.R: Diff=7.0000, 95%CI=4.3048 to 9.6952, p=0.0001
												Within Groups	8.5	8	1.0625				1xS.D vs 4xS.R: Diff=6.5000, 95%CI=3.8048 to 9.1952, p=0.0002
												Total	103.802	11					2xS.D vs 2xS.R: Diff=1.2000, 95%CI=-1.4952 to 3.8952, p=0.5190
																			2xS.D vs 4xS.R: Diff=0.7000, 95%CI=-1.9952 to 3.3952, p=0.8382
																			2xS.R vs 4xS.R: Diff=-0.5000, 95%CI=-3.1952 to 2.1952, p=0.9311
