# Supplementary material for: The high toxicity of DSB-clusters modelling high-LET-DNA damage derives from inhibition of c-NHEJ and promotion of alt-EJ and SSA despite increases in HR
Source: Front Cell Dev Biol. 2022 Oct 3;10:1016951. doi: 10.3389/fcell.2022.1016951 (PMC9574094; doi:10.3389/fcell.2022.1016951)
Supplement: Supplementary file 5 [file Table4.XLSX]

## Sheet: Figure 3E and Figure 4A
			Figure3E						Figure4A
			siNC		siRad51				siNC		siRad51
		1xS.D	79.37	2.88855	67.0767	2.54803		1xS.D	23.5	2.12132	32.5	0.707107
		2xS.D	62.8333	2.59311	48.3033	3.60106		2xS.D	58	4.24264	82	1.41421
		2xS.R	29.61	2.50282	15.09	4.48164		2xS.R	87	5.65685	139.5	2.12132
		4xS.R	22.2867	5.15117	7.87667	2.55512		4xS.R	108.5	3.53553	211	5.65685
		1xS.D	siNC vs siRad51					1xS.D	siNC vs siRad51
			Difference	-12.293					Difference	9
			StdErr	2.224					StdErr	1.291
			t-statistic	-5.528					t-statistic	6.971
			DF	4					DF	4
			Sign.Level	P = 0.0052					Sign.Level	P = 0.0022
		2xS.D	siNC vs siRad51					2xS.D	siNC vs siRad51
			Difference	-14.53					Difference	24
			StdErr	2.562					StdErr	2.582
			t-statistic	-5.671					t-statistic	9.295
			DF	4					DF	4
			Sign.Level	P = 0.0048					Sign.Level	P = 0.0007
		2xS.R	siNC vs siRad51					2xS.R	siNC vs siRad51
			Difference	-14.52					Difference	52.5
			StdErr	2.964					StdErr	3.488
			t-statistic	-4.899					t-statistic	15.051
			DF	4					DF	4
			Sign.Level	P = 0.0080					Sign.Level	P = 0.0001
		4xS.R	siNC vs siRad51					4xS.R	siNC vs siRad51
			Difference	-14.41					Difference	102.5
			StdErr	3.32					StdErr	3.851
			t-statistic	-4.341					t-statistic	26.614
			DF	4					DF	4
			Sign.Level	P = 0.0122					Sign.Level	P < 0.0001
