# Supplementary material for: The high toxicity of DSB-clusters modelling high-LET-DNA damage derives from inhibition of c-NHEJ and promotion of alt-EJ and SSA despite increases in HR
Source: Front Cell Dev Biol. 2022 Oct 3;10:1016951. doi: 10.3389/fcell.2022.1016951 (PMC9574094; doi:10.3389/fcell.2022.1016951)
Supplement: Supplementary file 6 [file Table1.XLSX]

## Sheet: Figure 2A
		Summary data										One-Way ANOVA							Tukey HSD Post-hoc Test...
		Figure 2A, gH2AX foci										G1-12h							G1-12h
		G1	1xS.D		2xS.D		2xS.R		4xS.R			Source of Variation	Sum of Squares	d.f.	Variance	F	p		1xS.D vs 2xS.D: Diff=1.6800, 95%CI=-6.0897 to 9.4497, p=0.8972
		12h	10.7	2.18	12.38	4.35	13.43	0.65	12.8	3.35		Between Groups	12.2708	3	4.0903	0.4632	0.7158		1xS.D vs 2xS.R: Diff=2.7300, 95%CI=-5.0397 to 10.4997, p=0.6855
		24h	5.04	1.39	7.295	2.825	7.715	0.555	5.505	0.975		Within Groups	70.6398	8	8.83				1xS.D vs 4xS.R: Diff=2.1000, 95%CI=-5.6697 to 9.8697, p=0.8222
		48h	3.355	0.995	4.415	1.455	4.175	0.265	4.2	0.4		Total	82.9106	11					2xS.D vs 2xS.R: Diff=1.0500, 95%CI=-6.7197 to 8.8197, p=0.9711
		72h	1.575	0.305	2.665	1.335	2.68	0.23	2.445	0.185									2xS.D vs 4xS.R: Diff=0.4200, 95%CI=-7.3497 to 8.1897, p=0.9978
		96h	0.86	0.33	2.78	0.96	2.4	0.18	2.365	0.185									2xS.R vs 4xS.R: Diff=-0.6300, 95%CI=-8.3997 to 7.1397, p=0.9933
												One-Way ANOVA							Tukey HSD Post-hoc Test...
												G1-24h							G1-24h
												Source of Variation	Sum of Squares	d.f.	Variance	F	p		1xS.D vs 2xS.D: Diff=2.2550, 95%CI=-2.1147 to 6.6247, p=0.4048
												Between Groups	15.5411	3	5.1804	1.8549	0.2155		1xS.D vs 2xS.R: Diff=2.6750, 95%CI=-1.6947 to 7.0447, p=0.2779
												Within Groups	22.3428	8	2.7928				1xS.D vs 4xS.R: Diff=0.4650, 95%CI=-3.9047 to 4.8347, p=0.9854
												Total	37.8839	11					2xS.D vs 2xS.R: Diff=0.4200, 95%CI=-3.9497 to 4.7897, p=0.9891
																			2xS.D vs 4xS.R: Diff=-1.7900, 95%CI=-6.1597 to 2.5797, p=0.5812
																			2xS.R vs 4xS.R: Diff=-2.2100, 95%CI=-6.5797 to 2.1597, p=0.4205
												One-Way ANOVA							Tukey HSD Post-hoc Test...
												G1-48h							G1-24h
												Source of Variation	Sum of Squares	d.f.	Variance	F	p		1xS.D vs 2xS.D: Diff=1.0600, 95%CI=-1.3283 to 3.4483, p=0.5214
												Between Groups	1.9609	3	0.6536	0.7834	0.5358		1xS.D vs 2xS.R: Diff=0.8200, 95%CI=-1.5683 to 3.2083, p=0.6997
												Within Groups	6.6746	8	0.8343				1xS.D vs 4xS.R: Diff=0.8450, 95%CI=-1.5433 to 3.2333, p=0.6811
												Total	8.6354	11					2xS.D vs 2xS.R: Diff=-0.2400, 95%CI=-2.6283 to 2.1483, p=0.9876
																			2xS.D vs 4xS.R: Diff=-0.2150, 95%CI=-2.6033 to 2.1733, p=0.9910
																			2xS.R vs 4xS.R: Diff=0.0250, 95%CI=-2.3633 to 2.4133, p=1.0000
												One-Way ANOVA							Tukey HSD Post-hoc Test...
												G1-72h							G1-72h
												Source of Variation	Sum of Squares	d.f.	Variance	F	p		1xS.D vs 2xS.D: Diff=1.0900, 95%CI=-0.7414 to 2.9214, p=0.2978
												Between Groups	2.4524	3	0.8175	1.6663	0.2504		1xS.D vs 2xS.R: Diff=1.1050, 95%CI=-0.7264 to 2.9364, p=0.2880
												Within Groups	3.9247	8	0.4906				1xS.D vs 4xS.R: Diff=0.8700, 95%CI=-0.9614 to 2.7014, p=0.4691
												Total	6.3772	11					2xS.D vs 2xS.R: Diff=0.0150, 95%CI=-1.8164 to 1.8464, p=1.0000
																			2xS.D vs 4xS.R: Diff=-0.2200, 95%CI=-2.0514 to 1.6114, p=0.9793
																			2xS.R vs 4xS.R: Diff=-0.2350, 95%CI=-2.0664 to 1.5964, p=0.9750
												One-Way ANOVA							Tukey HSD Post-hoc Test...
												G1-96h							G1-96h
												Source of Variation	Sum of Squares	d.f.	Variance	F	p		1xS.D vs 2xS.D: Diff=1.9200, 95%CI=0.5506 to 3.2894, p=0.0088
												Between Groups	6.4807	3	2.1602	7.8759	0.009		1xS.D vs 2xS.R: Diff=1.5400, 95%CI=0.1706 to 2.9094, p=0.0287
												Within Groups	2.1943	8	0.2743				1xS.D vs 4xS.R: Diff=1.5050, 95%CI=0.1356 to 2.8744, p=0.0321
												Total	8.6749	11					2xS.D vs 2xS.R: Diff=-0.3800, 95%CI=-1.7494 to 0.9894, p=0.8110
																			2xS.D vs 4xS.R: Diff=-0.4150, 95%CI=-1.7844 to 0.9544, p=0.7694
																			2xS.R vs 4xS.R: Diff=-0.0350, 95%CI=-1.4044 to 1.3344, p=0.9998

## Sheet: Figure 2B
		Summary data										One-Way ANOVA							Tukey HSD Post-hoc Test...
		Figure 2B, gH2AX foci										G2-12h							G2-12h
		G2	1xS.D		2xS.D		2xS.R		4xS.R			Source of Variation	Sum of Squares	d.f.	Variance	F	p		1xS.D vs 2xS.D: Diff=2.8250, 95%CI=-4.8778 to 10.5278, p=0.6579
		12h	20.575	3.145	23.4	4.05	23.005	0.105	24.22	2.9		Between Groups	22.1071	3	7.369	0.8491	0.505		1xS.D vs 2xS.R: Diff=2.4300, 95%CI=-5.2728 to 10.1328, p=0.7484
		24h	13.24	2.57	16.82	1.32	17.955	0.015	14.87	0.03		Within Groups	69.4291	8	8.6786				1xS.D vs 4xS.R: Diff=3.6450, 95%CI=-4.0578 to 11.3478, p=0.4722
		48h	9.72	0.16	12.195	0.175	15.49	1.11	13.645	0.565		Total	91.5362	11					2xS.D vs 2xS.R: Diff=-0.3950, 95%CI=-8.0978 to 7.3078, p=0.9981
		72h	5.225	0.745	6.8	3.48	9.22	1.91	8.985	0.035									2xS.D vs 4xS.R: Diff=0.8200, 95%CI=-6.8828 to 8.5228, p=0.9853
		96h	3.425	2.175	8.105	2.5	9.115	2.225	10.28	0.13									2xS.R vs 4xS.R: Diff=1.2150, 95%CI=-6.4878 to 8.9178, p=0.9556
												One-Way ANOVA							Tukey HSD Post-hoc Test...
												G2-24h							G2-24h
												Source of Variation	Sum of Squares	d.f.	Variance	F	p		1xS.D vs 2xS.D: Diff=3.5800, 95%CI=-0.1974 to 7.3574, p=0.0633
												Between Groups	39.2344	3	13.0781	6.2661	0.017		1xS.D vs 2xS.R: Diff=4.7150, 95%CI=0.9376 to 8.4924, p=0.0167
												Within Groups	16.6968	8	2.0871				1xS.D vs 4xS.R: Diff=1.6300, 95%CI=-2.1474 to 5.4074, p=0.5427
												Total	55.9312	11					2xS.D vs 2xS.R: Diff=1.1350, 95%CI=-2.6424 to 4.9124, p=0.7737
																			2xS.D vs 4xS.R: Diff=-1.9500, 95%CI=-5.7274 to 1.8274, p=0.4046
																			2xS.R vs 4xS.R: Diff=-3.0850, 95%CI=-6.8624 to 0.6924, p=0.1144
												One-Way ANOVA							Tukey HSD Post-hoc Test...
												G2-48h							G2-48h
												Source of Variation	Sum of Squares	d.f.	Variance	F	p		1xS.D vs 2xS.D: Diff=2.4750, 95%CI=0.4369 to 4.5131, p=0.0205
												Between Groups	53.0394	3	17.6798	38.8631	0.0001		1xS.D vs 2xS.R: Diff=5.7700, 95%CI=3.9471 to 7.5929, p=0.0001
												Within Groups	3.1845	8	0.4549				1xS.D vs 4xS.R: Diff=3.9250, 95%CI=2.1021 to 5.7479, p=0.0007
												Total	56.2239	11					2xS.D vs 2xS.R: Diff=3.2950, 95%CI=1.2569 to 5.3331, p=0.0045
																			2xS.D vs 4xS.R: Diff=1.4500, 95%CI=-0.5881 to 3.4881, p=0.1743
																			2xS.R vs 4xS.R: Diff=-1.8450, 95%CI=-3.6679 to -0.0221, p=0.0475
												One-Way ANOVA							Tukey HSD Post-hoc Test...
												G2-72h							G2-72h
												Source of Variation	Sum of Squares	d.f.	Variance	F	p		1xS.D vs 2xS.D: Diff=1.5750, 95%CI=-3.7056 to 6.8556, p=0.7774
												Between Groups	32.4481	3	10.816	2.6518	0.1201		1xS.D vs 2xS.R: Diff=3.9950, 95%CI=-1.2856 to 9.2756, p=0.1496
												Within Groups	32.6295	8	4.0787				1xS.D vs 4xS.R: Diff=3.7600, 95%CI=-1.5206 to 9.0406, p=0.1819
												Total	65.0776	11					2xS.D vs 2xS.R: Diff=2.4200, 95%CI=-2.8606 to 7.7006, p=0.4969
																			2xS.D vs 4xS.R: Diff=2.1850, 95%CI=-3.0956 to 7.4656, p=0.5738
																			2xS.R vs 4xS.R: Diff=-0.2350, 95%CI=-5.5156 to 5.0456, p=0.9987
												One-Way ANOVA							Tukey HSD Post-hoc Test...
												G2-96h							G2-96h
												Source of Variation	Sum of Squares	d.f.	Variance	F	p		1xS.D vs 2xS.D: Diff=4.6800, 95%CI=-0.5409 to 9.9009, p=0.0799
												Between Groups	81.2831	3	27.0944	6.7956	0.0137		1xS.D vs 2xS.R: Diff=5.6900, 95%CI=0.4691 to 10.9109, p=0.0334
												Within Groups	31.8963	8	3.987				1xS.D vs 4xS.R: Diff=6.8550, 95%CI=1.6341 to 12.0759, p=0.0127
												Total	113.179	11					2xS.D vs 2xS.R: Diff=1.0100, 95%CI=-4.2109 to 6.2309, p=0.9230
																			2xS.D vs 4xS.R: Diff=2.1750, 95%CI=-3.0459 to 7.3959, p=0.5689
																			2xS.R vs 4xS.R: Diff=1.1650, 95%CI=-4.0559 to 6.3859, p=0.8886
