# Supplementary material for: The high toxicity of DSB-clusters modelling high-LET-DNA damage derives from inhibition of c-NHEJ and promotion of alt-EJ and SSA despite increases in HR
Source: Front Cell Dev Biol. 2022 Oct 3;10:1016951. doi: 10.3389/fcell.2022.1016951 (PMC9574094; doi:10.3389/fcell.2022.1016951)
Supplement: Supplementary file 7 [file Table5.XLSX]

## Sheet: Figure4D, Total
		Summary data										One-Way ANOVA							Tukey HSD Post-hoc Test...
			Figure4D-total									24h							24h
			1xS.D		2xS.D		2xS.R		4xS.R			Source of Variation	Sum of Squares	d.f.	Variance	F	p		1xS.D vs 2xS.D: Diff=59.0000, 95%CI=45.6036 to 72.3964, p<0.0001
		24h	16	2	75	6	98	4	133	7		Between Groups	21759	3	7253	276.305	0.0001		1xS.D vs 2xS.R: Diff=82.0000, 95%CI=68.6036 to 95.3964, p=0.0284
		30h	12	3	58	7	76	5	91	20		Within Groups	210	8	26.25				1xS.D vs 4xS.R: Diff=117.0000, 95%CI=103.6036 to 130.3964, p=0.0026
		48h	15	4	74	6	70	4	109	8		Total	21969	11					2xS.D vs 2xS.R: Diff=23.0000, 95%CI=9.6036 to 36.3964, p=0.3936
																			2xS.D vs 4xS.R: Diff=58.0000, 95%CI=44.6036 to 71.3964, p<0.0001
																			2xS.R vs 4xS.R: Diff=35.0000, 95%CI=21.6036 to 48.3964, p=0.0001
												One-Way ANOVA							Tukey HSD Post-hoc Test...
												30h							30h
												Source of Variation	Sum of Squares	d.f.	Variance	F	p		1xS.D vs 2xS.D: Diff=46.0000, 95%CI=17.2679 to 74.7321, p=0.0040
												Between Groups	10568.2	3	3522.75	29.1739	0.0001		1xS.D vs 2xS.R: Diff=64.0000, 95%CI=35.2679 to 92.7321, p=0.0004
												Within Groups	966	8	120.75				1xS.D vs 4xS.R: Diff=79.0000, 95%CI=50.2679 to 107.7321, p=0.0001
												Total	11534.2	11					2xS.D vs 2xS.R: Diff=18.0000, 95%CI=-10.7321 to 46.7321, p=0.2619
																			2xS.D vs 4xS.R: Diff=33.0000, 95%CI=4.2679 to 61.7321, p=0.0258
																			2xS.R vs 4xS.R: Diff=15.0000, 95%CI=-13.7321 to 43.7321, p=0.3959
												One-Way ANOVA							Tukey HSD Post-hoc Test...
												48h							48h
												Source of Variation	Sum of Squares	d.f.	Variance	F	p		1xS.D vs 2xS.D: Diff=59.0000, 95%CI=43.9796 to 74.0204, p<0.0001
												Between Groups	13578	3	4526	137.151	0.0001		1xS.D vs 2xS.R: Diff=55.0000, 95%CI=39.9796 to 70.0204, p<0.0001
												Within Groups	264	8	33				1xS.D vs 4xS.R: Diff=94.0000, 95%CI=78.9796 to 109.0204, p=0.0346
												Total	13842	11					2xS.D vs 2xS.R: Diff=-4.0000, 95%CI=-19.0204 to 11.0204, p=0.8283
																			2xS.D vs 4xS.R: Diff=35.0000, 95%CI=19.9796 to 50.0204, p=0.0003
																			2xS.R vs 4xS.R: Diff=39.0000, 95%CI=23.9796 to 54.0204, p=0.0001

## Sheet: Figure4D, Chromatid
		Summary data										One-Way ANOVA							Tukey HSD Post-hoc Test...
			Figure4D-chromatid									24h							24h
			1xS.D		2xS.D		2xS.R		4xS.R			Source of Variation	Sum of Squares	d.f.	Variance	F	p		1xS.D vs 2xS.D: Diff=30.0000, 95%CI=20.3929 to 39.6071, p<0.0001
		24h	7	1	37	1	44	4	48	6		Between Groups	3102	3	1034	76.5926	1e-05		1xS.D vs 2xS.R: Diff=37.0000, 95%CI=27.3929 to 46.6071, p<0.0001
		30h	2	1	16	9	26	3	33	1		Within Groups	108	8	13.5				1xS.D vs 4xS.R: Diff=41.0000, 95%CI=31.3929 to 50.6071, p<0.0001
		48h	1	1	4	2	10	3	14	1		Total	3210	11					2xS.D vs 2xS.R: Diff=7.0000, 95%CI=-2.6071 to 16.6071, p=0.1692
																			2xS.D vs 4xS.R: Diff=11.0000, 95%CI=1.3929 to 20.6071, p=0.0262
																			2xS.R vs 4xS.R: Diff=4.0000, 95%CI=-5.6071 to 13.6071, p=0.5693
												One-Way ANOVA							Tukey HSD Post-hoc Test...
												30h							30h
												Source of Variation	Sum of Squares	d.f.	Variance	F	p		1xS.D vs 2xS.D: Diff=14.0000, 95%CI=1.4603 to 26.5397, p=0.0297
												Between Groups	1628.25	3	542.75	23.5978	0.0003		1xS.D vs 2xS.R: Diff=24.0000, 95%CI=11.4603 to 36.5397, p=0.0013
												Within Groups	184	8	23				1xS.D vs 4xS.R: Diff=31.0000, 95%CI=18.4603 to 43.5397, p=0.0002
												Total	1812.25	11					2xS.D vs 2xS.R: Diff=10.0000, 95%CI=-2.5397 to 22.5397, p=0.1247
																			2xS.D vs 4xS.R: Diff=17.0000, 95%CI=4.4603 to 29.5397, p=0.0106
																			2xS.R vs 4xS.R: Diff=7.0000, 95%CI=-5.5397 to 19.5397, p=0.3448
												One-Way ANOVA							Tukey HSD Post-hoc Test...
												48h							48h
												Source of Variation	Sum of Squares	d.f.	Variance	F	p		1xS.D vs 2xS.D: Diff=3.0000, 95%CI=-2.0634 to 8.0634, p=0.3010
												Between Groups	308.25	3	102.75	27.4	0.0001		1xS.D vs 2xS.R: Diff=9.0000, 95%CI=3.9366 to 14.0634, p=0.0020
												Within Groups	30	8	3.75				1xS.D vs 4xS.R: Diff=13.0000, 95%CI=7.9366 to 18.0634, p=0.0001
												Total	338.25	11					2xS.D vs 2xS.R: Diff=6.0000, 95%CI=0.9366 to 11.0634, p=0.0220
																			2xS.D vs 4xS.R: Diff=10.0000, 95%CI=4.9366 to 15.0634, p=0.0010
																			2xS.R vs 4xS.R: Diff=4.0000, 95%CI=-1.0634 to 9.0634, p=0.1289

## Sheet: Figure4D, Chromosome
		Summary data										One-Way ANOVA							Tukey HSD Post-hoc Test...
			Figure4D-chromosome									24h							24h
			1xS.D		2xS.D		2xS.R		4xS.R			Source of Variation	Sum of Squares	d.f.	Variance	F	p		1xS.D vs 2xS.D: Diff=28.0000, 95%CI=16.7537 to 39.2463, p=0.0002
		24h	9	2	37	3	50	6	80	5		Between Groups	7818	3	2606	140.865	0.0001		1xS.D vs 2xS.R: Diff=41.0000, 95%CI=29.7537 to 52.2463, p<0.0001
		30h	10	2	40	2	47	8	44	13		Within Groups	148	8	18.5				1xS.D vs 4xS.R: Diff=71.0000, 95%CI=59.7537 to 82.2463, p=0.0393
		48h	14	2	70	2	59	8	95	5		Total	7966	11					2xS.D vs 2xS.R: Diff=13.0000, 95%CI=1.7537 to 24.2463, p=0.0250
																			2xS.D vs 4xS.R: Diff=43.0000, 95%CI=31.7537 to 54.2463, p<0.0001
																			2xS.R vs 4xS.R: Diff=30.0000, 95%CI=18.7537 to 41.2463, p=0.0001
												One-Way ANOVA							Tukey HSD Post-hoc Test...
												30h							30h
												Source of Variation	Sum of Squares	d.f.	Variance	F	p		1xS.D vs 2xS.D: Diff=30.0000, 95%CI=9.7044 to 50.2956, p=0.0064
												Between Groups	2624.25	3	874.75	14.5187	0.0013		1xS.D vs 2xS.R: Diff=37.0000, 95%CI=16.7044 to 57.2956, p=0.0017
												Within Groups	482	8	60.25				1xS.D vs 4xS.R: Diff=34.0000, 95%CI=13.7044 to 54.2956, p=0.0030
												Total	3106.25	11					2xS.D vs 2xS.R: Diff=7.0000, 95%CI=-13.2956 to 27.2956, p=0.6970
																			2xS.D vs 4xS.R: Diff=4.0000, 95%CI=-16.2956 to 24.2956, p=0.9191
																			2xS.R vs 4xS.R: Diff=-3.0000, 95%CI=-23.2956 to 17.2956, p=0.9629
												One-Way ANOVA							Tukey HSD Post-hoc Test...
												48h							48h
												Source of Variation	Sum of Squares	d.f.	Variance	F	p		1xS.D vs 2xS.D: Diff=56.0000, 95%CI=43.1240 to 68.8760, p<0.0001
												Between Groups	10323	3	3441	141.897	0.0013		1xS.D vs 2xS.R: Diff=45.0000, 95%CI=32.1240 to 57.8760, p<0.0001
												Within Groups	194	8	24.25				1xS.D vs 4xS.R: Diff=81.0000, 95%CI=68.1240 to 93.8760, p=0.0406
												Total	10517	11					2xS.D vs 2xS.R: Diff=-11.0000, 95%CI=-23.8760 to 1.8760, p=0.0966
																			2xS.D vs 4xS.R: Diff=25.0000, 95%CI=12.1240 to 37.8760, p=0.0011
																			2xS.R vs 4xS.R: Diff=36.0000, 95%CI=23.1240 to 48.8760, p<0.0001
