# Supplementary material for: The high toxicity of DSB-clusters modelling high-LET-DNA damage derives from inhibition of c-NHEJ and promotion of alt-EJ and SSA despite increases in HR
Source: Front Cell Dev Biol. 2022 Oct 3;10:1016951. doi: 10.3389/fcell.2022.1016951 (PMC9574094; doi:10.3389/fcell.2022.1016951)
Supplement: Supplementary file 8 [file Table7.XLSX]

## Sheet: Figure5D, NCAs
		Summary data										One-Way ANOVA							Tukey HSD Post-hoc Test...
			Figure5D, NCAs									24h							24h
			1xS.D		2xS.D		2xS.R		4xS.R			Source of Variation	Sum of Squares	d.f.	Variance	F	p		xS.D vs 2xS.D: Diff=0.5800, 95%CI=-3.6563 to 4.8163, p=0.9700
		24h	3.5	0.5	4.08	2	3.3	2	3.7	1.5		Between Groups	0.9969	3	0.3323	0.1266	0.9417		1xS.D vs 2xS.R: Diff=-0.2000, 95%CI=-4.4363 to 4.0363, p=0.9984
		30h	5.7	2	6.25	2.5	8.69	3	13.17	3.5		Within Groups	21	8	2.625				1xS.D vs 4xS.R: Diff=0.2000, 95%CI=-4.0363 to 4.4363, p=0.9984
		48h	5	1.5	11.78	1.5	17	2	26	2		Total	21.9969	11					2xS.D vs 2xS.R: Diff=-0.7800, 95%CI=-5.0163 to 3.4563, p=0.9324
																			2xS.D vs 4xS.R: Diff=-0.3800, 95%CI=-4.6163 to 3.8563, p=0.9910
																			2xS.R vs 4xS.R: Diff=0.4000, 95%CI=-3.8363 to 4.6363, p=0.9896
												One-Way ANOVA							Tukey HSD Post-hoc Test...
												30h							30h
												Source of Variation	Sum of Squares	d.f.	Variance	F	p		1xS.D vs 2xS.D: Diff=0.5500, 95%CI=-6.7875 to 7.8875, p=0.9946
												Between Groups	104.215	3	34.7385	4.4112	0.0414		1xS.D vs 2xS.R: Diff=2.9900, 95%CI=-4.3475 to 10.3275, p=0.5850
												Within Groups	63	8	7.875				1xS.D vs 4xS.R: Diff=7.4700, 95%CI=0.1325 to 14.8075, p=0.0461
												Total	167.215	11					2xS.D vs 2xS.R: Diff=2.4400, 95%CI=-4.8975 to 9.7775, p=0.7188
																			2xS.D vs 4xS.R: Diff=6.9200, 95%CI=-0.4175 to 14.2575, p=0.0646
																			2xS.R vs 4xS.R: Diff=4.4800, 95%CI=-2.8575 to 11.8175, p=0.2797
												One-Way ANOVA							Tukey HSD Post-hoc Test...
												48h							48h
												Source of Variation	Sum of Squares	d.f.	Variance	F	p		1xS.D vs 2xS.D: Diff=6.7800, 95%CI=2.1578 to 11.4022, p=0.0067
												Between Groups	706.069	3	235.356	75.314	0.0001		1xS.D vs 2xS.R: Diff=12.0000, 95%CI=7.3778 to 16.6222, p=0.0001
												Within Groups	25	8	3.125				1xS.D vs 4xS.R: Diff=21.0000, 95%CI=16.3778 to 25.6222, p<0.0001
												Total	731.069	11					2xS.D vs 2xS.R: Diff=5.2200, 95%CI=0.5978 to 9.8422, p=0.0281
																			2xS.D vs 4xS.R: Diff=14.2200, 95%CI=9.5978 to 18.8422, p<0.0001
																			2xS.R vs 4xS.R: Diff=9.0000, 95%CI=4.3778 to 13.6222, p=0.0011
