# Supplementary material for: The high toxicity of DSB-clusters modelling high-LET-DNA damage derives from inhibition of c-NHEJ and promotion of alt-EJ and SSA despite increases in HR
Source: Front Cell Dev Biol. 2022 Oct 3;10:1016951. doi: 10.3389/fcell.2022.1016951 (PMC9574094; doi:10.3389/fcell.2022.1016951)
Supplement: Supplementary file 9 [file Table8.XLSX]

## Sheet: Figure6B, Figure6C and Figure6E
			Figure6B						Figure6C						Figure6E
			siNC		siCtIP				siNC		siRad52				2xS.D		2xS.R
		1xS.D	21.5	3.5	22.5	3.5		1xS.D	22.5	5.5	28	7		I-SceI-untr	58	12.1655	87	10.583
		2xS.D	67	4	38	9		2xS.D	62	3	56	2		I-SceI-DNAPKcsi	133.667	28.0416	203	21.7025
		2xS.R	106.5	7.5	60	6.5		2xS.R	100	17	53.5	8.5		I-SceI-Trex-untr	24.6667	2.51661	33.6667	10.0167
		4xS.R	121.5	4.5	59	1.5		4xS.R	114.5	14.5	59	8		I-SceI-Trex-DNAPKcsi	69.6667	18.5831	154	36.2905
		1xS.D	siNC vs siCtIP					1xS.D	siNC vs siRad52					2xS.D	untr vs DNAPKcsi
			Difference	1					Difference	5.5					Difference	75.667
			StdErr	2.858					StdErr	5.14					StdErr	17.648
			t-statistic	0.35					t-statistic	1.07					t-statistic	4.288
			DF	4					DF	4					DF	4
			Sign.Level	P = 0.7440					Sign.Level	P = 0.3449					Sign.Level	P = 0.0128
		2xS.D	siNC vs siCtIP					2xS.D	siNC vs siRad52					2xS.D	untr vs DNAPKcsi
			Difference	-29					Difference	-6					Difference	45
			StdErr	5.686					StdErr	2.082					StdErr	10.827
			t-statistic	-5.1					t-statistic	-2.882					t-statistic	4.156
			DF	4					DF	4					DF	4
			Sign.Level	P = 0.0070					Sign.Level	P = 0.0449					Sign.Level	P = 0.0142
		2xS.R	siNC vs siCtIP					2xS.R	siNC vs siRad52					2xS.R	untr vs DNAPKcsi
			Difference	-46.5					Difference	-46.5					Difference	116
			StdErr	5.73					StdErr	10.973					StdErr	13.94
			t-statistic	-8.115					t-statistic	-4.237					t-statistic	8.321
			DF	4					DF	4					DF	4
			Sign.Level	P = 0.0013					Sign.Level	P = 0.0133					Sign.Level	P = 0.0011
		4xS.R	siNC vs siCtIP					4xS.R	siNC vs siRad52					2xS.R	untr vs DNAPKcsi
			Difference	-62.5					Difference	-55.5					Difference	120.333
			StdErr	2.739					StdErr	9.561					StdErr	21.736
			t-statistic	-22.822					t-statistic	-5.805					t-statistic	5.536
			DF	4					DF	4					DF	4
			Sign.Level	P < 0.0001					Sign.Level	P = 0.0044					Sign.Level	P = 0.0052
